# Supplementary material for: Blood-Epigenetic Biomarker Associations with Tumor Immunophenotype in Patients with Urothelial Carcinoma from JAVELIN Bladder 100
Source: Cancers (Basel). 2025 Jul 14;17(14):2332. doi: 10.3390/cancers17142332 (PMC12293378; doi:10.3390/cancers17142332)
Supplement: Supplementary file 1 [file cancers-17-02332-s001.zip]

Archive with 1 entries (1 files):
- cancers-3609635-supplementary.pdf
